# Supplementary material for: Deciphering complex genome rearrangements in C. elegans using short-read whole genome sequencing
Source: Sci Rep. 2021 Sep 14;11:18258. doi: 10.1038/s41598-021-97764-9 (PMC8440550; doi:10.1038/s41598-021-97764-9)
Supplement: Supplementary file 11 — Supplementary Tables. [file 41598_2021_97764_MOESM11_ESM.xlsx]

## Sheet: Supplemental_Table_1_SVs
BC4586	BC986	VC109	LG	Start	End	Length	Type	WormBase ID	Gene(s)	Figure	Primer 1	Primer 2	Sanger Sequencing
	X	X	III	4117362	4117538	178bp	DEL		unc-103 (intron 1)		oMTG410:GTGCGAAGGAGGTCATCAGAGA	OMTG504: TAACAGAGAAGAGCACGGAGAGC	TAACAGAGAAGAGCACGGAGAGCTTTGAGTTGTTAGTAAAGACAGACGGACCAGGATAATTGACTAAAATGCGTTTTTCTGTCGCAATCTGTACATGTTTTTATTAAAATAAATCTCTACGGAGGTGTTCACGAGATACCAGAACCCCTACAGTAACTAAAGAAATTTCTCGTTAACCAGCTTGTCTTGAATAAAAGAATAATAAACCAAAAGAACATTTGTGTTTTTGTTTACCTAGAGAATTAGTGTTCTCCCCCCGTGTGACTTCACAGCGGGCTCAATTTTTGCTCTGAGAAACAAAAACGGAGAAGGGTGAGCAACAAAATTGCCTTTTTTGTTTCGATT
		X	III	4594270	4594345	75bp	DEL het		apc-11 (exon 1; intron 1; exon 2)	S5	oMTG420:GTTGCACGCCGATTCAAATTCC	oMTG421:TCGCACACAACATAAAACCAGTGA	CTTCCACTCTCCACAAACCTGAAAAATGTCAAGTTTTTGAAACTTCAATTTTTTTTGACAAACTAACATGTAACTTTTTGACGGTAATGCTCATCCGAGTGTTGGTTTTTAATAGAATCCCTGGATGATCGACATATTTTGTTGATCATCGTTTCCCTGTGATTCATCATTTTCCTGTTCGTCCATTTGAATTTGTTGCTCCATTTCTATCAAATGTGATATTTTATATTGACAATTAGATTCTGGCTCGTACGACGAAATCATTATATAGGTAGGATTGATAAATAAGGTTGAAACCTGTTCGATAATCACAATAACACGATTGAAAATTCAAAATTTTATGAGAAAGAAAACAACGCCACTATTATCATCACTGGTTTTATGNTGTGTGCGAAAAAA…
		X	IV	6525822	6526077	255bp	DEL hom		C01G5.5 (from exon 6 to exon 8)	S5	oMTG422:AGTCTCAAACTACGAACCACATCACATT	oMTG423: CCAAGGAAAGAGACTGAAAATTGAAGGT	TCACAATTGAACCACAAGTCAATCAAATCGAATATCATCCTCACTTCCAGCGAAAAGTCCTCCGCGCCTACTGTAATAAAAACGAAATTCGAAATTCAGTCGCAGAAAATTACACGGTGAATTTTGAAAAATTGAAAGTAAAAAAAAACTAGGAAAAAATATTCAGAAAATAAACCATAAAATGTAATTTTTATGAAATGTTGCTTATGTTGATGAAAAATTCTTCTGAAAGGAGGAAAAACGACCAAATTTTAAAGCTATTTTTTTAAAAAATCAGGTTTTTTTGTTGAAATATCGGAAAAACGAAAATGAAAACCTTCAATTTTCAGTC
		X	X	2100296	2100382	86bp	DEL hom		None	S5	oMTG424: GAGCAAAAGCTGTCGGCAATGT	oMTG425: GACTTTGATTTCACGTAGCAGGGA	TATGCGTTGATATAATTAGGAGTACATGTCAAATTGACAATTGTCAAAATCATTTGATTGGCCTCAGAGGTTGACATCATTTTCAGTTTTTGGCAATATAACCAGTTGCCGAATTTGCGGAAAAATCGAATTCCTGTCTATAATTCTGTATATACACTGTAATATATATTTTTGATTTCTGAAAAATCATACACCTATTTACATTTTCGACCTCTAAGTTGAACCTTTACGTAAAAAAAACCAATCGCGTTTATTCCAAAATAATAAAACTTCCCTTATACAACGGCAATAATTGGATTGATCAGAAAATATTATTTTCGGTCTTATATCCTGTAATGGCTAACTTTTATTAGTTCCAAAATCGAACATATAAAACTAAAAACTGCACTATGTTATTCA…
		X	X	8741892	8741998	106bp	DEL hom		M02D8.7 (intron 1)	S5	oMTG426: TGCTCAAAATGGCCCAAAGAGG	OMTG427: GCCTGGTAAATGGGGTAAGATGG	GGTGAGGCGCCTCAACAGCCTCACGCCGCCACTAACGCCGCAGCGTATCCGGAAGTACGGTGCGGCGCGGAACCCAAAATGTGTCGGCCGCTTCCAAATAACCACCTTTCGAACTACACTGCGCAAAAATGCATTGCCGCCGCCGCGCCGCTCTCACATGGAAGCCCTACTCTGGAGACTGAGAAAAAGTCAGAATCCTAACAACTTTTACTCTAGTGACGTTTTAACGCAGACAGAACGTGATTTGATTAGTTTAAGAATGAGGTGAAAATTTCTAAGAATAAATTGCGCTGATGACTAAAGCGACCTGAAAATTTTCAAATATTTCGGTTAACAACACAGGTTTTATTCACTCTTTTGTGAGGAACATATTACGTCGTCATGTTTAGAAACTTGGCA…
	X		I	9945812	9945913	101bp	DEL hom		None	S2	OMTG408: ACTTCTTGTCAATCGCTGTGGTT	OMTG409: AATGTGTCGGAAGGTGTCAGGAT	CTCTTTCTGATTCGCTTTCCTCTTACTCTCCGTTTTTTCTCGATCAAGAGAGGAGGTCGGACACTATTATTTTCTGTGATTTTCCTTTGATTCTTTCTTTTTGTGTCTCGGTTATCATTGATTCATGTTGTATCTCCTTAATATCAATCCGAACCATTTTTATTCGAATTCCATTTGATTCCTCGGATTTCGTTTATCAGGAGGTATAGCACACAAATCAAGGATTGACGACTAAAACATCGAAAGATTTTTCGTTTCGAATGTTAAAACATCGAAAGATTTTTCGTTTCGAATGTTAAAAATCCCAAATTAAACCCTTCTGTAGGAGCTGCTAAGAGTAATTTCCAATTAAATCCTAACATGCGACACCTTAAAATTCAGAAGGTTTATTTGTTTTAA…
	X		III	5402384	5402453	69bp	DEL hom		Y32H12A.8 (intron 3)	S2	OMTG412: TCCACCACCTGTGGCAATAAGC	OMTG413: TTTACGAGCACCCTGTGAGGAC	TGGAACGAATGAACGGTGAGCAACTTTTTGAAAAACCCATCTGAAATTTGTTTTTTTTTTTTCAATTTTTCAAATTTATTATAACTTGTATTTTAAGCGTCATTGAACATGTTTACAAAAAATCTTAATTTGCAAATAAATAAAATTTTTTTTTTTGTTTTTTTTAAAAACAATGTCCCATTAAAAAAAAGAGACAAAGTGTTAGTAATAAATAAAATGCAATCGAACATAACTGTCCTTTCTGGGATAAGTCAATTGAAAATGGAACGAGGTCTTCTCTTCTACACTACTATTACTACATCTCGTGACGTCCTCACAGG
	X		IV	14995474	15004254	8,779bp	DEL het		36 genes	S2	oMTG414:AATTTCCCATTTTTCCTCTGTATTACGCT	oMTG503:TTTTATTCTACGTCGTGGGCACTG	ACTGTATTTTTTGTGCAAAAATACAAACATAGTAACTTTTTTTGAAAATTGAAAAAAAATTGGTGGCACAGTTTTTTTTAAATTTATCTGTAAAATTTTTTTTCTCACTTTTCGTGGCCATCTAGGAAAGGGATCCTGTGAATTTTAAATAATGTAAAAATAAGAATGATTCAATTATTAAATTAAAAAAATGTTTATCGATTCATGACAGTTTTTCTCATAAAATATGCATCCCCACAAAAAAATTAAAATTGCAGATCTTAGTTCACTATTCCGTGAAGAGTTGAAAAAGATGGTACCAAATCTGCTGGGACCCCATATTCTGAAACCAAAAATAGTGAATGGAAAAACAGTAACATGCCGGAAAATGATACAATATTTCAAAGAATACGCAGCCTC…
X			V	20780774	20781638	864bp	DEL		hif-1	5	oMT401	oMTG402	TCAGATGGANANAATCGGAAAAGGNAGAGTTAGAAGTCCTTTGGGTTTGCTCCATGCTCTGCTCGCAAATGAGAGAGAGGGAGCATTGGCAGAGGTAGATGTATTGAAAATGCGCATTTCCGAATCGAATATCAAATGTGAATCATCTATATAAAATATATCTCGCTCTTTTTAGACACAACTCATTTTTAATCGGAGATGTTAGAAAAACAATTTGGACAATGAAATCACAAATGAGGTATGGACTGAAGACACCATCGCCGAATGCTTGGACGGCTTTGTTATGATTGTTGACAGTGATTCTTCAATTCTTTACGTCACTGAAAGTGTTGCAATGTATTTAGGATTAACACAGGTGAGCAATAGAAAACTTGCTTCTTTAACATCGATATATTTTCA…
		X -het	V	1806438	1819092	12,645bp	tDUP het		srt-42; Y46H3A.4; Y46H3A.5; gly-7	S5	oMTG527:GGAAGTGCGGGCGGATTAAAG	oMTG419:AACAGTGTAGGGGTCGAAACATG	CGATGGATCGCGCGTTGATGAGGCCTTCACGTTGTTCTGTGCGAACTACGATGACTTTTCCGTTGAAGCGAGTCACGTATTTGTCGAGTTTCTCTTTGAGGTGAGCTGAAATTGATTTATTTTAATATTAAATTATTGCTTTTATATGAAATTCAAAAAATTCCCTTGATTGTATATTTGAGCTTGAAAAAAAGCCGGAGTTTCAGAAATTTCACGCTCCTGACGATGCTGGGCACCAAAAAAATAGTGCATGTCTCGGAATATTTTGAAAGTTGTACTCTTTGTTAGAATTTTATAAAAACCTGAATGAAATTTTCAGTTAGGGGTAGGGGAAACAGAAAAAAAATTTCACTTAAAAAAGAAAGAAAATTGGCCTCAACACCNTTTAAAGGTGGAGTA…
		X	I	2542068	2553851	11,783bp	tDUP hom		dmsr-2; Y23H5B.3; Y23H5B.8; Y23H5B.2; nspd-8; Y23H5B.1	S5	oMTG416:ACGTCTCCAAAACATTAAACTGTCCA	oMTG417:GTCCGAGACGGATGCTGTATTCA	TCATTCTAAGGCCCAGAGAAAGTAAAAATGTACTGGAAAAATTTTAAATTAAAATTTAANGTTTAATTCAATTTTTCTTATTTTTTTAATGATTTTTTTAATTTTGAAAAAATTAAAGGGAGGGCCGAAATATTTTTGAATTCCTGCGCAAAATTACTGGTTGGTTTTTATTTATTTTTTTTTATATTTTCAAATGTTTTTTCTCTTGAATAAACTAGAATTCTTTTGATTTTTGTACTTTTTCATTTAAACTTTCGCTAGACCTTCCAGATAATTCTAAAGATTTTCAGATGTTTCCAGATTTGGTCTGAAATTACGGTTGTAAGTAAATCACAAATTCCCAATTTATTGCATACATTTTTTTTTTCACTCATTCTATTCATTTTGAAAGCAAGTACG…
		X -hom	V	1806438	1819092	12,645bp	tDUP hom		srt-42; Y46H3A.4; Y46H3A.5; gly-7	S5	oMTG527:GGAAGTGCGGGCGGATTAAAG	oMTG419:AACAGTGTAGGGGTCGAAACATG	CGATGGATCGCGCGTTGATGAGGCCTTCACGTTGTTCTGTGCGAACTACGATGACTTTTCCGTTGAAGCGAGTCACGTATTTGTCGAGTTTCTCTTTGAGGTGAGCTGAAATTGATTTATTTTAATATTAAATTATTGCTTTTATATGAAATTCAAAAAATTCCCTTGATTGTATATTTGAGCTTGAAAAAAAGCCGGAGTTTCAGAAATTTCACGCTCCTGACGATGCTGGGCACCAAAAAAATAGTGCATGTCTCGGAATATTTTGAAAGTTGTACTCTTTGTTAGAATTTTATAAAAACCTGAATGAAATTTTCAGTTAGGGGTAGGGGAAACAGAAAAAAAATTTCACTTAAAAAAGAAAGAAAATTGGCCTCAACACCNTTTAAAGGTGGAGTA…
X			III	5059444	5063035	3,591bp	tDUP hom		C45G9.10; C45G9.4	S6	oMTG394:CTCTTCAGCAACCACCGTCATG	oMTG395:TAGAGGGAGATTGTAGCCGTGC	AGGTAAGGTTACATTTTGGATAAGCTTTTAATAAAAGTTTTATTTTTTCAGAAAAAACTGGTATCTCCAAAGCCTACTAAAACAACATCGGATAAGTCAAAGACAAAGCCACGTAGATCTTCGAAGACTTCAAAGAAGAGAAAGAGTAAGAAGGGACTCTTTGGTTGTTGTGCAAAGAAGCGAAAGACTAAACGATCGAAAAAATCTGCTAAGCGTACAAAAAGATCGGCTCCGAAGAAGGCTCCGAAGAAGGCTCCAATGAAGGCTCCCAGCAAACCTGCTGCAAGTAAGTTGCCACGTTGTAATAGCTTGAAAGAACGCAGATAATATTCCAAAAGTTTTCCTATGTTTCTCAAAGTTTCTAAAAAAAATTTTTATTTCCAGAAGTTTCTCAAAATT…

## Sheet: Supplementary_Table_2_eT1_haplo
BC4586	BC986	VC109	LG	Start	End	Length	Type	WormBase ID	Gene(s)	Figure	Primer 1	Primer 2	Sanger Sequencing	Column1	Column2	Column3	Column4	Column5	Column6	Column7	Column8	Column9	Column10	Column11	Column12	Column13	Column14	Column15	Column16	Column17	Column18	Column19	Column20	Column21	Column22	Column23	Column24	Column25	Column26	Column27	Column28	Column29	Column30	Column31	Column32	Column33	Column34	Column35	Column36
	X	X	III	2728191	2728191	1bp	SNP (T/A)	WBVar00982204	cosa-1 (intron 5); cox-6B (intron 1)
	X	X	III	7865554	7865554	1bp	SNP (C/A)	WBVar00841454	intergenic
	X	X	V	826373	826373	1bp	SNP (T/A)	WBVar01689344	intergenic
	X	X	V	5657124	5657124	1bp	SNP (G/A)		hex-2 (exon 6)
	X	X	V	7880546	7880546	1bp	SNP (T/C)		F40A3.2 (intron 2)
	X	X	V	7880548	7880548	1bp	SNP (T/A)		F40A3.2 (intron 2)
	X	X	V	9951816	9951816	1bp	SNP (C/A)	WBVar01039779	ttr-46 (exon 3)
	X	X	V	11707298	11707298	1bp	SNP (C/G)	WBVar01050442	intergenic
	X	X	V	2148056	2148630	574bp	INV			S5	oMTG438: GAGCTACTCCTCCTACGGTTCC	oMTG439: CAATACAGCTTCCACAGCGCATC	ACTATTATGGAGGTTATAACAATTATGGATACAACAACTATGGCTATGGGTACAACAATAATTATTACTCCGGGAATTATTATTGTTGTAATTCATATCGATCGTGCTGGAGACAAAGTTACAGTTGCAGTGGTAACAGTTATTATTACGGAAAGTAATAATTTTGAAGAGAATTTAATTTTTTTAGTCCCAAATTGTGTAGCATTTGGTTGTACTATCAATGCATGCTATCATCAATATTGGATCACTCACAGAATGGTCAGTAAATAATTTTTTTAAACTTTAAAATATACGATTTTCAGACAGTTTTCGCGTTGATGTTTTTATTTTCAATATTCTTGGCCTCAAAATTATTTATGCTCAGGAAAAGCAAAAATGTTGGGAAGAACGAGCAATTTA…
		X (het)	V	2144217	2156311	12,094bp	tDUP Het		srbc-52; srbc-20; C45H4.t1; C45H4.21; C45H4.13; C45H4.19; srbc-24; srbc-23; srbc-21	S5	oMTG436: GGCCACATCCAAAACAGTTGC	oMTG499: GCGGGCGATTGTCAACAGAG	ACGTTNTTATTNGCAATAATGTNGTCACTAAAGCTTCTCTGGAAAGTTATCAAGGAAAAAAACAAAGATTTTAATAATGCAATATTTAAAACAATGTTGCGTGTAAAGTGTAAATACAGTGCAAACCAAACCAGTCTGCATACTAATATTGAAACCGAGCAACGGTGATAATAATGGAGCAAGGAGCACAGGCCCAGCTGGCAGGACATAAAGAAATGTCGGAGCCAACGTTTGAACAATTAGAGCTCGAAAAAATTGTTGTTGAAGTCGTTGATAGGTTGCTGAGAAGTTTTGAAGTTTTTGCTTCATATGCCGACTCATTTGGACACCGAAATAGACTATCGCCAAATAATGGACTGCAATTAGTGCAAGCCCGTGGAGGAGAAGGCTCATATTTTT…
	X	X (hom)	V	2144217	2156311	12,094bp	tDUP Hom		srbc-52; srbc-20; C45H4.t1; C45H4.21; C45H4.13; C45H4.19; srbc-24; srbc-23; srbc-21	S5	oMTG436: GGCCACATCCAAAACAGTTGC	oMTG499: GCGGGCGATTGTCAACAGAG	ACGTTNTTATTNGCAATAATGTNGTCACTAAAGCTTCTCTGGAAAGTTATCAAGGAAAAAAACAAAGATTTTAATAATGCAATATTTAAAACAATGTTGCGTGTAAAGTGTAAATACAGTGCAAACCAAACCAGTCTGCATACTAATATTGAAACCGAGCAACGGTGATAATAATGGAGCAAGGAGCACAGGCCCAGCTGGCAGGACATAAAGAAATGTCGGAGCCAACGTTTGAACAATTAGAGCTCGAAAAAATTGTTGTTGAAGTCGTTGATAGGTTGCTGAGAAGTTTTGAAGTTTTTGCTTCATATGCCGACTCATTTGGACACCGAAATAGACTATCGCCAAATAATGGACTGCAATTAGTGCAAGCCCGTGGAGGAGAAGGCTCATATTTTT…
[truncated: 5,000 more columns]

## Sheet: Supplemental_Table_3_genotype_B
CHROMOSOME	POSITION	REF	ALT	TYPE	GENOTYPE
I	237260	G	C	SNV	HOM
I	481543	GT	G	InDel – DEL	HOM
I	598293	T	A	SNV	HOM
I	1565503	GA	G	InDel – DEL	HOM
I	1836503	T	TG	InDel – INS	HOM
I	1925929	C	CA	InDel – INS	HOM
I	2764492	C	A	SNV	HOM
I	2851114	G	A	SNV	HOM
I	2928904	C	T	SNV	HOM
I	3702302	TCATAAGGAGGGA	T	InDel – DEL	HOM
I	3713952	G	T	SNV	HOM
I	3761933	C	T	SNV	HET
I	4119098	C	A	SNV	HOM
I	4734613	C	A	SNV	HOM
I	4936142	C	T	SNV	HOM
I	6859273	A	T	SNV	HOM
I	7338484	TTGAATAAAATACAATAAATGATA	T	InDel – DEL	HOM
I	8042450	G	A	SNV	HOM
I	8281039	T	C	SNV	HOM
I	8874630	G	T	SNV	HOM
I	9816127	G	T	SNV	HOM
I	9945812	ATCTCTTTCACATTATTTTTTTGAAAAAAGTGGTATTAAAATATTTTTAATTTTTTTGAAATTAATTTTTATGTTATTGAAATATTGCAAAAATTCTTTCCG	AGATTTTTCGTTTCGAATGTTAAAACATCGAAA	SV – DEL	HOM
I	9975169	T	A	SNV	HOM
I	10059434	C	A	SNV	HOM
I	10331845	C	A	SNV	HOM
I	11271258	C	CG	InDel – INS	HET
I	11988112	T	C	SNV	HOM
I	12040952	C	CTT	InDel – INS	HOM
I	12108213	CCTTTTGTTACTTTATCCAT	C	InDel – DEL	HOM
I	12376431	G	A	SNV	HOM
I	12388799	AT	A	InDel – DEL	HOM
I	12564725	T	A	SNV	HOM
I	12767853	C	G	SNV	HOM
I	12826584	CTTT	CA	MNV	HOM
I	12887663	G	A	SNV	HOM
I	14188656	G	A	SNV	HOM
I	14616641	T	C	SNV	HOM
II	627437	GGCTGAGTA	G	InDel – DEL	HOM
II	5542546	A	T	SNV	HOM
II	7507564	T	A	SNV	HOM
II	7644362	C	T	SNV	HOM
II	8094954	CA	C	InDel – DEL	HOM
II	10440527	TGAACATTGTGAACCACGAGAATGGACACAA	T	InDel – DEL	HOM
II	10835038	CA	C	InDel – DEL	HOM
II	12073671	A	AGCTTTTCCTTTGCAGC	MNV	HET
II	13004705	A	T	SNV	HOM
II	13518717	G	GT	InDel – INS	HOM
II	14370242	T	C	SNV	HET
II	14392376	T	A	SNV	HOM
II	14863403	A	T	SNV	HOM
III	1632890	T	A	SNV	HET
III	1770612	A	C	SNV	HET
III	2728191	T	A	SNV	HOM
III	2990021	A	T	SNV	HOM
III	4117362	ACTAAAGCTGGGAAGCTTAATCAAATTGTTTCACCTCAACTGAATCCTCCGTTCCTTGCTTCATTTTCTTCTTTTCTTTTTATTCTTCTTGCATTTTGTTTGCTTCTCCGTTTCGTTCTTCTTCCTCCAATAATTAACTTTTTTTGTGTGTTTCAAAAAGAGAAGCCGTCTTCGCCCAA	A	SV	HET
III	4207169	C	T	SNV	HET
III	4253444	C	A	SNV	HET
III	4345040	G	T	SNV	HOM
III	5402384	TAATTATGTTTCAATCCAAAAGTGCATGCAAAATTTCAATTATGAAGACTCATGGTCTTGGGTTCTTAAG	TTTTTTT	SV – DEL	HOM
III	5705880	TA	T	InDel – DEL	HET
III	5793981	T	G	SNV	HET
III	5884414	T	G	SNV	HOM
III	6170834	A	AAATTT	InDel – INS	HET
III	6217224	G	A	SNV	HOM
III	6301609	T	A	SNV	HET
III	6430361	A	G	SNV	HOM
III	6990326	T	C	SNV	HOM
III	7159061	G	A	SNV	HET
III	7865554	C	A	SNV	HOM
III	8200761	G	GTTTGGAATCATTACTAACCAGTAAGTGATTGGCTCATATTTGGAAT]chr5:8930675]	SV	eT1
III	8200762	T	[chr5:8930675[T	SV	eT1
III	8771041	ACTCGGT	A	InDel – DEL	HOM
III	9390828	A	T	SNV	HOM
III	9444745	T	TAAAACTAGAA	InDel – INS	HOM
III	9551173	T	A	SNV	HOM
III	10311998	G	A	SNV	HOM
III	10593518	C	T	SNV	HOM
III	13285157	C	T	SNV	HOM
III	13398942	C	T	SNV	HOM
IV	335808	GT	G	InDel – DEL	HOM
IV	440589	GA	G	InDel – HOM	HOM
IV	713088	T	A	SNV	HOM
IV	1223234	AT	A	InDel – DEL	HOM
IV	5750505	GT	G	InDel – DEL	HOM
IV	6810908	T	A	SNV	HOM
IV	6968086	C	G	SNV	HOM
IV	12120996	T	G	SNV	HOM
IV	14995474	C	<DEL>	SV – DEL	HET
IV	16738304	AGCTTCCCG	A	InDel – DEL	HOM
V	826373	T	A	SNV	HOM
V	1066969	G	C	SNV	HOM
V	1118539	G	[chr5:1118853[G	BKP	HET
V	1118853	T	[chr5:1118539[T	BKP	HOM
V	1118855	C	CTGTGCGGCAAATCTCTTTTTCCAATATTTGCCAAGCACGGCAAATTCGGCAAATCTACTTTTTTTGAAATTTGCCGTGCTTAGCGAATGTGGCAAACGGCAAATTCGGCAAATTTTCCACACACCCCTGGTTTAAACAATTTCCTCACTGGCGCTACTCCACCTTTAAGAAAATTGAAAAAAAAAACCAATATTTTTTTTAATGCTTTATTAGACTTGGCCTGAATGTACTCAAAATTTGAAATTTGGCCGTCTTGCCAATGCCGCAGCGGCTGGAAACTAGTCGGTCAAATTTCAAATTTTAACTAATTTAAGTCCATTTTTTGAACCGTCATAACTTTTTTTGGAGTAGTTTTCAAGAGGTTTAATT]chr5:1129264]	BKP	HET
V	1126322	G	G]chr5:1128613]	BKP	HET
V	1126582	CATGTCTAAGGGGAGTTTTAAGGAAATTGATACGGAGTAAATACTATATTTTCAAAATTGTACAAACTATCGAAACCAGGGGTGTGCGGCAAATTTGCCGAATTTGCCGAGCTCTGCAAATTTCGAAATTTGTCGCACACGTCAAAATATTGGCAAAACAATTTTGACCAAAACTATTGATTTTGTTCCCAAAAAAATGTTAAGAATTCAGCAATTTTGGTGCTCCAAAAACATCAAAAAAATATCAAATTTTTCGGAGTTTCTTAAGCACGGCAAATTTTAAGATTTGCCGCATACCCCTGGTTCGATTCTAAACTATCAGCTTTATGAAAAAAAAATGAAAAAAAAAATCGAAAAACACTACAATTTTCTGGTATACAGTTTTTTTCGATTGAGGTT…	CGTTATAACTTCTCCCACAAGCCCC	DEL	HOM
V	1127471	C	[chr5:1129751[C	BKP	HET
V	1128613	C	G]chr5:1126322]	DEL	HET
V	1129264	T	TAATTAAACCTCTTGAAAACTACTCCAAAAAAAGTTATGACGGTTCAAAAAATGGACTTAAATTAGTTAAAATTTGAAATTTGACCGACTAGTTTCCAGCCGCTGCGGCATTGGCAAGACGGCCAAATTTCAAATTTTGAGTACATTCAGGCCAAGTCTAATAAAGCATTAAAAAAAATATTGGTTTTTTTTTTCAATTTTCTTAAAGGTGGAGTAGCGCCAGTGAGGAAATTGTTTAAACCAGGGGTGTGTGGAAAATTTGCCGAATTTGCCGTTTGCCACATTCGCTAAGCACGGCAAATTTCAAAAAAAGTAGATTTGCCGAATTTGCCGTGCTTGGCAAATATTGGAAAAAGAGATTTGCCGCACA]chr5:1118855]	DEL	HOM
V	1129751	G	[chr5:1127471[G	DEL	HOM
V	1150507	AT	A	InDel – DEL	HOM
V	1599295	CCCGAG	C	InDel – DEL	HOM
V	1767583	C	A	SNV	HOM
V	1783439	A	G	SNV	HOM
V	2144217	G	<DUP>	SV	HET
V	2148055	T	[chr5:2148629[T	SV – BKP	HOM
V	2148629	A	[chr5:2148055[A	SV – BKP	HET
V	2871011	ATTT	A	InDel – DEL	HOM
V	2941426	G	A	SNV	HOM
V	3561700	TA	T	SNV	HOM
V	3648014	T	A	SNV	HOM
V	4034288	C	T	SNV	HOM
V	4522927	G	T	SNV	HOM
V	4597303	G	A	SNV	HOM
V	4774363	GC	CG	MNV	ok
V	5422300	A	G	SNV	HOM
V	5657124	G	A	SNV	HOM
V	6826421	T	A	SNV	HOM
V	7609923	C	CA	SNV	HOM
V	7880546	T	C	SNV	HOM
V	7880548	T	A	SNV	HOM
V	8616061	G	C	SNV	HOM
V	8684627	A	AACGGCGGATCCACTGTTTTTTGGGCTTCGCACCTTCTGTACACCTTTTTTCC	DUP	HET
V	8930674	T	TGATTCCAAATATGAGCCAATCACTTACTGGTTAGTAATGATTCC]chr3:8200764]	SV	eT1
V	8930675	G	[chr3:8200762[G	SV	eT1
V	9142342	T	C	SNV	HOM
V	9856472	G	A	SNV	HOM
V	9951816	C	A	SNV	HOM
V	11707298	C	G	SNV	HOM
V	12893352	C	A	SNV	HOM
V	12961210	T	C	SNV	HOM
V	13060283	T	G	SNV	HOM
V	13649990	C	T	SNV	HOM
V	14390025	T	C	SNV	HOM
V	14997197	C	A	SNV	HOM
V	15750154	A	G	SNV	HOM
V	17607409	GT	G	InDel – DEL	HOM
V	19013098	TTAA	T	InDel – DEL	HOM
V	19328169	A	T	SNV	HOM
V	19524763	C	T	SNV	HOM
V	20607801	C	A	SNV	HOM
X	363939	C	T	SNV	HOM
X	1124787	A	AT	SNV	HOM
X	2871283	C	T	SNV	HOM
X	4589532	G	A	SNV	HOM
X	5785799	TT	AG	MNV	HOM
X	6286178	T	C	SNV	HOM
X	8166360	A	G	SNV	HOM
X	8496384	G	T	SNV	HOM
X	9343668	G	GA	InDel – INS	HOM
X	9407264	C	A	SNV	HOM
X	9460335	C	T	SNV	HET
X	9538610	G	A	SNV	HOM
X	10630727	AT	A	InDel	HOM
X	10968453	G	A	SNV	HOM
X	11297683	GTTTCTTAGAT	G	InDel – DEL	HOM
X	13341513	CA	C	InDel - DEL	HOM
X	14519647	T	A	SNV	HOM
X	16138813	C	A	SNV	HOM
X	16210212	GT	G	InDel – DEL	HOM

## Sheet: Supplemental_Table_4_Sequencing
	Raw fastq									Bam
	R1 %Dups	R2 %Dups	R1 %GC	R2 %GC	R1 Total Sequences	R2 Total Sequences	Total sequences	R1 Sequence length	R2 Sequence Length	avg_sequence_length	Total Sequences	Coverage
BC4586	0.0766	0.0746	0.36	0.36	11986446	11986446	23972892	151	151	146.362	23271481	32.9128
BC986	0.076	0.0751	0.36	0.36	11034731	11034731	22069462	151	151	145.954	21337805	30.6944
CB4658	0.0877	0.0873	0.38	0.39	17574267	17574267	35148534	151	151	145.833	34082893	43.7083
N2	0.1233	0.1191	0.5	0.5	10847714	10847714	21695428	151	151	147.026	20987360	13.02
VC109_Het	0.0732	0.0723	0.36	0.37	11256845	11256845	22513690	151	151	146.026	21723108	30.4791
VC109_Hom	0.0594	5.78134	0.36	0.36	8527225	8527225	17054450	151	151	146.013	16449851	23.3921

## Sheet: Supplemental_Table_5_genotype_B
CHROMOSOME	POSITION	REF	ALT	TYPE	GENOTYPE
I	8394	C	T	SNV	HOM
I	330228	C	T	SNV	HOM
I	361513	C	T	SNV	HOM
I	850313	AC	CA	MNV	HOM
I	850319	T	C	SNV	HOM
I	1126427	C	T	SNV	HOM
I	1218051	A	T	SNV	HOM
I	2764492	C	A	SNV	HOM
I	2963354	TA	T	InDel – DEL	HOM
I	3459318	CT	C	InDel – DEL	HOM
I	4119098	C	A	SNV	HOM
I	9580116	C	T	SNV	HOM
I	10470932	TCTC	T	SNV – DEL	HOM
I	10781912	C	T	SNV	HOM
I	11105798	C	A	SNV	HOM
I	12108213	CCTTTTGTTACTTTATCCAT	C	InDel – DEL	HOM
I	12299233	G	A	SNV	HOM
I	12564725	T	A	SNV	HOM
I	13432234	TCGATGACTGTCAAATATTCCGGTTATTTTGATTGTGTTCGACAAGTTCTTGAAACGGAAGGTTTTTGGGCACTTTATGCGGTACATTTTTCAGGATTTCTTTTGAGAAATGTGGCAAAAAAT	T	SV – DEL	HOM
I	13622687	CT	C	InDel – DEL	HOM
I	14188656	G	A	SNV	HOM
I	14911968	G	A	SNV	HOM
II	1440028	A	C	SNV	HOM
II	2519853	T	G	SNV	HOM
II	2836558	G	T	SNV	HOM
II	4561064	C	A	SNV	HOM
II	4934754	C	T	SNV	HOM
II	4960267	G	C	SNV	HOM
II	5812984	TCGTAGGCAAGAA	T	InDel – DEL	HOM
II	8054420	G	A	SNV	HOM
II	8176025	T	G	SNV	HOM
II	8809249	C	T	SNV	HOM
II	9891420	T	TTC	InDel – INS	HOM
II	9914332	T	A	SNV	HOM
II	9948608	C	A	SNV	HOM
II	10412490	GA	G	InDel – DEL	HOM
II	10478110	G	T	SNV	HOM
II	10505360	G	A	SNV	HOM
II	10551777	C	T	SNV	HOM
II	10922884	C	A	SNV	HOM
II	11462346	G	A	SNV	HOM
II	12841386	A	G	SNV	HOM
II	13260857	T	G	SNV	HOM
II	14405041	G	A	InDel – DEL	HOM
II	14822681	A	G	SNV	HET
III	743743	A	G	SNV	HOM
III	1691323	GT	G	InDel – DEL	HOM
III	3068464	G	A	SNV	HOM
III	3083358	G	A	SNV	HOM
III	5002646	AAATTTAATTT	A	InDel – DEL	HOM
III	5059443	A	]III:5063036]A	SV – DUP
III	5853669	A	G	SNV	HOM
III	5884414	T	G	SNV	HOM
III	6217224	G	A	SNV	HOM
III	6990326	T	C	SNV	HOM
III	7675556	T	C	SNV	HOM
III	8698224	T	C	SNV	HOM
III	9551173	T	A	SNV	HOM
III	10270985	G	A	SNV	HOM
III	10311998	G	A	SNV	HOM
III	13398942	C	T	SNV	HOM
IV	335808	GT	G	InDel – DEL	HOM
IV	440589	GA	G	InDel – DEL	HOM
IV	2160301	C	T	SNV	HOM
IV	2403585	C	G	SNV	HOM
IV	3183387	G	A	SNV	HOM
IV	3319778	G	A	SNV	HOM
IV	3431535	GATTGAAAAAATACAAAAATTTCCAAAAAAAAGTTAAATTAATAAAATCTTCGCGAAGTCGCAACATCTCCTCGTGGACTCCT	G	SV – DEL 82bp	HOM
IV	3680171	C	A	SNV	HET
IV	3753508	C	T	SNV	HOM
IV	3805018	T	C	SNV	HOM
IV	3907364	C	T	SNV	HOM
IV	4092421	C	T	SNV	HOM
IV	4920168	C	T	SNV	HOM
IV	5316709	C	T	SNV	HOM
IV	6794538	C	T	SNV	HOM
IV	7499699	C	T	SNV	HOM
IV	8368542	C	T	SNV	HOM
IV	9000874	G	A	SNV	HOM
IV	9144847	C	T	SNV	HOM
IV	9853076	C	C]IV:9853675]	SV – DEL
IV	9853125	A	[IV:9857584[A	SV – DEL
IV	9853675	C	G]IV:9853076]	SV – DEL
IV	9857581	A	<DUP>	SV – DUP
IV	9857584	T	[IV:9853125[T	SV – DUP
IV	10079668	T	TA	InDel – INS	HOM
IV	10366616	C	T	SNV	HOM
IV	12439614	T	A	SNV	HOM
IV	12638792	G	A	SNV	HOM
IV	12661635	C	T	SNV	HOM
IV	12800294	C	T	SNV	HOM
IV	14049239	C	T	SNV	HOM
IV	14391055	AATT	A	SNV	HOM
IV	15154234	A	T	SNV	HOM
IV	15633892	A	T	SNV	HOM
IV	15828309	G	GT	InDel – INS	HOM
IV	15919083	C	CA	InDel – INS	HOM
IV	15956243	A	T	SNV	HOM
IV	16337282	T	G	SNV	HOM
IV	16433816	T	C	SNV	HOM
IV	17114721	T	[V:19966456[T	SV	BKP
V	62159	A	T	SNV	HOM
V	717874	GAAATTCAATGAAAGTTGAGTTATAAAGGGTAAAACAAAAGAGTTCTAAAAATTTTTTGTGAATTTTGGAAAAATGGCTTTGACTCCGTGTAACTCTACAAAAAGTTGGTGTATTAAAATAAAAACTATTGAATTAAGAAGAAAAAATATTTCTGATCATTTTGTTAGTTGGACATTTGTTTTCCAGATGTGTATTTTTTGAGATACGCCAGTTTGAAAATACTCAGTTCAGAGAGTTTTGGAGGTTATTTCATTTTTAGATCAAAAGCCACCATCAACTCCAGTGCATCCTTGTCTGACATGTTTGATACTACGGCGTTATG	G	SV – DEL	HOM
V	1038388	G	A	SNV	HOM
V	1231673	A	G	SNV	HOM
V	1856287	G	A	SNV	HOM
V	2644818	T	<DUP>	SV – DUP	HOM
V	2871011	ATTT	A	InDel – DEL	HOM
V	3585045	C	CT	InDel – INS	HOM
V	3598270	C	<DUP>	SV – DUP	HOM
V	4307019	G	A	SNV	HOM
V	4452147	C	A	SNV	HOM
V	5028990	A	T	SNV	HOM
V	9440978	G	A	SNV	HOM
V	9624977	C	A	SNV	HOM
V	10066486	G	A	SNV	HOM
V	11345934	C	CA	InDel – INS	HOM
V	11391419	T	C	SNV	HET
V	11897488	A	T	SNV	HOM
V	12469327	G	A	SNV	HET
V	12533244	G	A	SNV	HET
V	12893352	C	A	SNV	HET
V	13067297	G	A	SNV	HET
V	13080376	A	T	SNV	HET
V	13085306	T	A	SNV	HET
V	13176897	G	A	SNV	HET
V	13363738	G	A	SNV	HET
V	13468750	G	A	SNV	HET
V	13951008	G	A	SNV	HET
V	14318173	G	A	SNV	HET
V	14351900	G	A	SNV	HET
V	14830250	G	A	SNV	HET
V	14997197	C	A	SNV	HET
V	15076957	ATGATGACGGAT	A	InDel – DEL	HET
V	15142666	C	G	SNV	HET
V	15260504	G	A	SNV	HET
V	15266149	CT	C	InDel – DEL	HET
V	15704345	G	A	SNV	HET
V	16003594	A	T	SNV	HET
V	16329022	G	A	SNV	HOM
V	17601860	C	T	SNV	HOM
V	18235576	A	T	SNV	HOM
V	18261495	G	A	SNV	HOM
V	18268706	G	A	SNV	HOM
V	18271211	A	T	SNV	HOM
V	18390565	G	A	SNV	HOM
V	18658648	G	A	SNV	HOM
V	18678381	G	A	SNV	HOM
V	18733188	G	A	SNV	HOM
V	18896475	G	A	SNV	HOM
V	19134755	G	A	SNV	HOM
V	19256581	G	A	SNV	HOM
V	19265404	G	A	SNV	HOM
V	19283965	G	A	SNV	HOM
V	19391462	G	A	SNV	HET
V	19733813	T	A	SNV	HET
V	19827302	G	A	SNV	HET
V	19853360	T	C	SNV	HET
V	19917807	G	A	SNV	HET
V	19939006	G	A	SNV	HET
V	19985772	G	A	SNV	HET
V	20144406	G	A	SNV	HET
V	20682579	G	A	SNV	HET
V	20717815	G	A	SNV	HET
V	20721801	G	T	SNV	HET
V	20780534	T	TGTCCTTTGGGTTTGCTCCATGCTCTGCTCGCAAATGAGAGAGAGGGAGCATTGGCAGAGGTAGATGTATTGAAAATGCGCATTTCCGAATCGAATATCAAATGTGAATCATCTATATAAAATATATCTCGCTCTTTTTAGACACAACTCATTTTTAATCGGAGATGTTAGATA	SV	HET
V	20845406	G	A	SNV	HET
X	842208	C	T	SNV	HOM
X	1044281	C	A	SNV	HOM
X	1701297	C	A	SNV	HOM
X	2625348	AACATTTTATAATAAAACATTTGCAACAACTTACACTCTATTAGCTAGCCTATAGTTGCGAAGCTCTACGAAAGCCATATGAATCCGCATTAAATCGATCAAGTCATCCTCGTTCGGAGGGTCTTGAGCTGCTGAGAGTCTCATTTGAGACTTGAGATCCATCTTCTTCTCGCTCATAAGCTCGGAAGTTAGATATTCAGTCAATAGCCGATCGAATGTGTTCAATGTGAGTTGAGAATAATCAATTCGTGCAACTTCACGAATAACTGCAGCGTAATGCAGGAACCGAGAACATTGGGTGTTCACGATGTTCAGTAGTTGCAGAAGTTCTTTGCATGGATCAGGGTCTTGCACTGATTCGATGCTCCGATCTATAAAGTCTTCA	A	SV – DEL	HOM
X	2803252	G	C	SNV	HOM
X	2871283	C	T	SNV	HOM
X	2874225	T	C	SNV	HOM
X	3179035	G	A	SNV	HOM
X	3877304	G	T	SNV	HOM
X	6286178	T	C	SNV	HOM
X	8496384	G	T	SNV	HOM
X	9407264	C	A	SNV	HOM
X	9463954	G	A	SNV	HET
X	9538610	G	A	SNV	HOM
X	9754592	ACA	AAACATAAATATAAAACATAAAAACATAAACAAAAAC	InDel – DEL	HOM
X	9969360	T	<DEL>	SV – DEL	HOM
X	10630727	AT	A	InDel – DEL	HOM
X	10963803	A	T	SNV	HOM
X	10963809	T	G	SNV	HOM
X	11025799	C	T	SNV	HOM
X	12438996	T	C	SNV	HOM
X	12654761	TATGAATTGC	T	InDel – DEL	HOM
X	13527677	C	G	SNV	HOM
X	14248247	C	A	SNV	HOM
X	14497040	C	A	SNV	HOM
X	16397165	T	C	SNV	HOM
X	16419129	A	G	SNV	HOM
X	16676085	G	T	SNV	HOM

## Sheet: Supplemental_Table_6_genotype_V
CHROMOSOME	POSITION	REF	ALT	TYPE	GENOTYPE
I	8394	C	T	SNV	HOM
I	330228	C	T	SNV	HOM
I	361513	C	T	SNV	HOM
I	850313	AC	CA	MNV	HOM
I	850319	T	C	SNV	HOM
I	1126427	C	T	SNV	HOM
I	1218051	A	T	SNV	HOM
I	2764492	C	A	SNV	HOM
I	2963354	TA	T	InDel – DEL	HOM
I	3459318	CT	C	InDel – DEL	HOM
I	4119098	C	A	SNV	HOM
I	9580116	C	T	SNV	HOM
I	10470932	TCTC	T	SNV – DEL	HOM
I	10781912	C	T	SNV	HOM
I	11105798	C	A	SNV	HOM
I	12108213	CCTTTTGTTACTTTATCCAT	C	InDel – DEL	HOM
I	12299233	G	A	SNV	HOM
I	12564725	T	A	SNV	HOM
I	13432234	TCGATGACTGTCAAATATTCCGGTTATTTTGATTGTGTTCGACAAGTTCTTGAAACGGAAGGTTTTTGGGCACTTTATGCGGTACATTTTTCAGGATTTCTTTTGAGAAATGTGGCAAAAAAT	T	SV – DEL	HOM
I	13622687	CT	C	InDel – DEL	HOM
I	14188656	G	A	SNV	HOM
I	14911968	G	A	SNV	HOM
II	1440028	A	C	SNV	HOM
II	2519853	T	G	SNV	HOM
II	2836558	G	T	SNV	HOM
II	4561064	C	A	SNV	HOM
II	4934754	C	T	SNV	HOM
II	4960267	G	C	SNV	HOM
II	5812984	TCGTAGGCAAGAA	T	InDel – DEL	HOM
II	8054420	G	A	SNV	HOM
II	8176025	T	G	SNV	HOM
II	8809249	C	T	SNV	HOM
II	9891420	T	TTC	InDel – INS	HOM
II	9914332	T	A	SNV	HOM
II	9948608	C	A	SNV	HOM
II	10412490	GA	G	InDel – DEL	HOM
II	10478110	G	T	SNV	HOM
II	10505360	G	A	SNV	HOM
II	10551777	C	T	SNV	HOM
II	10922884	C	A	SNV	HOM
II	11462346	G	A	SNV	HOM
II	12841386	A	G	SNV	HOM
II	13260857	T	G	SNV	HOM
II	14405041	G	A	InDel – DEL	HOM
II	14822681	A	G	SNV	HET
III	743743	A	G	SNV	HOM
III	1691323	GT	G	InDel – DEL	HOM
III	3068464	G	A	SNV	HOM
III	3083358	G	A	SNV	HOM
III	5002646	AAATTTAATTT	A	InDel – DEL	HOM
III	5059443	A	]III:5063036]A	SV – DUP
III	5853669	A	G	SNV	HOM
III	5884414	T	G	SNV	HOM
III	6217224	G	A	SNV	HOM
III	6990326	T	C	SNV	HOM
III	7675556	T	C	SNV	HOM
III	8698224	T	C	SNV	HOM
III	9551173	T	A	SNV	HOM
III	10270985	G	A	SNV	HOM
III	10311998	G	A	SNV	HOM
III	13398942	C	T	SNV	HOM
IV	335808	GT	G	InDel – DEL	HOM
IV	440589	GA	G	InDel – DEL	HOM
IV	2160301	C	T	SNV	HOM
IV	2403585	C	G	SNV	HOM
IV	3183387	G	A	SNV	HOM
IV	3319778	G	A	SNV	HOM
IV	3431535	GATTGAAAAAATACAAAAATTTCCAAAAAAAAGTTAAATTAATAAAATCTTCGCGAAGTCGCAACATCTCCTCGTGGACTCCT	G	SV – DEL 82bp	HOM
IV	3680171	C	A	SNV	HET
IV	3753508	C	T	SNV	HOM
IV	3805018	T	C	SNV	HOM
IV	3907364	C	T	SNV	HOM
IV	4092421	C	T	SNV	HOM
IV	4920168	C	T	SNV	HOM
IV	5316709	C	T	SNV	HOM
IV	6794538	C	T	SNV	HOM
IV	7499699	C	T	SNV	HOM
IV	8368542	C	T	SNV	HOM
IV	9000874	G	A	SNV	HOM
IV	9144847	C	T	SNV	HOM
IV	9853076	C	C]IV:9853675]	SV – DEL
IV	9853125	A	[IV:9857584[A	SV – DEL
IV	9853675	C	G]IV:9853076]	SV – DEL
IV	9857581	A	<DUP>	SV – DUP
IV	9857584	T	[IV:9853125[T	SV – DUP
IV	10079668	T	TA	InDel – INS	HOM
IV	10366616	C	T	SNV	HOM
IV	12439614	T	A	SNV	HOM
IV	12638792	G	A	SNV	HOM
IV	12661635	C	T	SNV	HOM
IV	12800294	C	T	SNV	HOM
IV	14049239	C	T	SNV	HOM
IV	14391055	AATT	A	SNV	HOM
IV	15154234	A	T	SNV	HOM
IV	15633892	A	T	SNV	HOM
IV	15828309	G	GT	InDel – INS	HOM
IV	15919083	C	CA	InDel – INS	HOM
IV	15956243	A	T	SNV	HOM
IV	16337282	T	G	SNV	HOM
IV	16433816	T	C	SNV	HOM
IV	17114721	T	[V:19966456[T	SV	BKP
V	62159	A	T	SNV	HOM
V	717874	GAAATTCAATGAAAGTTGAGTTATAAAGGGTAAAACAAAAGAGTTCTAAAAATTTTTTGTGAATTTTGGAAAAATGGCTTTGACTCCGTGTAACTCTACAAAAAGTTGGTGTATTAAAATAAAAACTATTGAATTAAGAAGAAAAAATATTTCTGATCATTTTGTTAGTTGGACATTTGTTTTCCAGATGTGTATTTTTTGAGATACGCCAGTTTGAAAATACTCAGTTCAGAGAGTTTTGGAGGTTATTTCATTTTTAGATCAAAAGCCACCATCAACTCCAGTGCATCCTTGTCTGACATGTTTGATACTACGGCGTTATG	G	SV – DEL	HOM
V	1038388	G	A	SNV	HOM
V	1231673	A	G	SNV	HOM
V	1856287	G	A	SNV	HOM
V	2644818	T	<DUP>	SV – DUP	HOM
V	2871011	ATTT	A	InDel – DEL	HOM
V	3585045	C	CT	InDel – INS	HOM
V	3598270	C	<DUP>	SV – DUP	HOM
V	4307019	G	A	SNV	HOM
V	4452147	C	A	SNV	HOM
V	5028990	A	T	SNV	HOM
V	9440978	G	A	SNV	HOM
V	9624977	C	A	SNV	HOM
V	10066486	G	A	SNV	HOM
V	11345934	C	CA	InDel – INS	HOM
V	11391419	T	C	SNV	HET
V	11897488	A	T	SNV	HOM
V	12469327	G	A	SNV	HET
V	12533244	G	A	SNV	HET
V	12893352	C	A	SNV	HET
V	13067297	G	A	SNV	HET
V	13080376	A	T	SNV	HET
V	13085306	T	A	SNV	HET
V	13176897	G	A	SNV	HET
V	13363738	G	A	SNV	HET
V	13468750	G	A	SNV	HET
V	13951008	G	A	SNV	HET
V	14318173	G	A	SNV	HET
V	14351900	G	A	SNV	HET
V	14830250	G	A	SNV	HET
V	14997197	C	A	SNV	HET
V	15076957	ATGATGACGGAT	A	InDel – DEL	HET
V	15142666	C	G	SNV	HET
V	15260504	G	A	SNV	HET
V	15266149	CT	C	InDel – DEL	HET
V	15704345	G	A	SNV	HET
V	16003594	A	T	SNV	HET
V	16329022	G	A	SNV	HOM
V	17601860	C	T	SNV	HOM
V	18235576	A	T	SNV	HOM
V	18261495	G	A	SNV	HOM
V	18268706	G	A	SNV	HOM
V	18271211	A	T	SNV	HOM
V	18390565	G	A	SNV	HOM
V	18658648	G	A	SNV	HOM
V	18678381	G	A	SNV	HOM
V	18733188	G	A	SNV	HOM
V	18896475	G	A	SNV	HOM
V	19134755	G	A	SNV	HOM
V	19256581	G	A	SNV	HOM
V	19265404	G	A	SNV	HOM
V	19283965	G	A	SNV	HOM
V	19391462	G	A	SNV	HET
V	19733813	T	A	SNV	HET
V	19827302	G	A	SNV	HET
V	19853360	T	C	SNV	HET
V	19917807	G	A	SNV	HET
V	19939006	G	A	SNV	HET
V	19985772	G	A	SNV	HET
V	20144406	G	A	SNV	HET
V	20682579	G	A	SNV	HET
V	20717815	G	A	SNV	HET
V	20721801	G	T	SNV	HET
V	20780534	T	TGTCCTTTGGGTTTGCTCCATGCTCTGCTCGCAAATGAGAGAGAGGGAGCATTGGCAGAGGTAGATGTATTGAAAATGCGCATTTCCGAATCGAATATCAAATGTGAATCATCTATATAAAATATATCTCGCTCTTTTTAGACACAACTCATTTTTAATCGGAGATGTTAGATA	SV	HET
V	20845406	G	A	SNV	HET
X	842208	C	T	SNV	HOM
X	1044281	C	A	SNV	HOM
X	1701297	C	A	SNV	HOM
X	2625348	AACATTTTATAATAAAACATTTGCAACAACTTACACTCTATTAGCTAGCCTATAGTTGCGAAGCTCTACGAAAGCCATATGAATCCGCATTAAATCGATCAAGTCATCCTCGTTCGGAGGGTCTTGAGCTGCTGAGAGTCTCATTTGAGACTTGAGATCCATCTTCTTCTCGCTCATAAGCTCGGAAGTTAGATATTCAGTCAATAGCCGATCGAATGTGTTCAATGTGAGTTGAGAATAATCAATTCGTGCAACTTCACGAATAACTGCAGCGTAATGCAGGAACCGAGAACATTGGGTGTTCACGATGTTCAGTAGTTGCAGAAGTTCTTTGCATGGATCAGGGTCTTGCACTGATTCGATGCTCCGATCTATAAAGTCTTCA	A	SV – DEL	HOM
X	2803252	G	C	SNV	HOM
X	2871283	C	T	SNV	HOM
X	2874225	T	C	SNV	HOM
X	3179035	G	A	SNV	HOM
X	3877304	G	T	SNV	HOM
X	6286178	T	C	SNV	HOM
X	8496384	G	T	SNV	HOM
X	9407264	C	A	SNV	HOM
X	9463954	G	A	SNV	HET
X	9538610	G	A	SNV	HOM
X	9754592	ACA	AAACATAAATATAAAACATAAAAACATAAACAAAAAC	InDel – DEL	HOM
X	9969360	T	<DEL>	SV – DEL	HOM
X	10630727	AT	A	InDel – DEL	HOM
X	10963803	A	T	SNV	HOM
X	10963809	T	G	SNV	HOM
X	11025799	C	T	SNV	HOM
X	12438996	T	C	SNV	HOM
X	12654761	TATGAATTGC	T	InDel – DEL	HOM
X	13527677	C	G	SNV	HOM
X	14248247	C	A	SNV	HOM
X	14497040	C	A	SNV	HOM
X	16397165	T	C	SNV	HOM
X	16419129	A	G	SNV	HOM
X	16676085	G	T	SNV	HOM

## Sheet: Supplemental_Table_7_genotype_V
CHROMOSOME	POSITION	REF	ALT	TYPE	GENOTYPE
I	8394	C	T	SNV	HOM
I	330228	C	T	SNV	HOM
I	361513	C	T	SNV	HOM
I	850313	AC	CA	MNV	HOM
I	850319	T	C	SNV	HOM
I	1126427	C	T	SNV	HOM
I	1218051	A	T	SNV	HOM
I	2764492	C	A	SNV	HOM
I	2963354	TA	T	InDel – DEL	HOM
I	3459318	CT	C	InDel – DEL	HOM
I	4119098	C	A	SNV	HOM
I	9580116	C	T	SNV	HOM
I	10470932	TCTC	T	SNV – DEL	HOM
I	10781912	C	T	SNV	HOM
I	11105798	C	A	SNV	HOM
I	12108213	CCTTTTGTTACTTTATCCAT	C	InDel – DEL	HOM
I	12299233	G	A	SNV	HOM
I	12564725	T	A	SNV	HOM
I	13432234	TCGATGACTGTCAAATATTCCGGTTATTTTGATTGTGTTCGACAAGTTCTTGAAACGGAAGGTTTTTGGGCACTTTATGCGGTACATTTTTCAGGATTTCTTTTGAGAAATGTGGCAAAAAAT	T	SV – DEL	HOM
I	13622687	CT	C	InDel – DEL	HOM
I	14188656	G	A	SNV	HOM
I	14911968	G	A	SNV	HOM
II	1440028	A	C	SNV	HOM
II	2519853	T	G	SNV	HOM
II	2836558	G	T	SNV	HOM
II	4561064	C	A	SNV	HOM
II	4934754	C	T	SNV	HOM
II	4960267	G	C	SNV	HOM
II	5812984	TCGTAGGCAAGAA	T	InDel – DEL	HOM
II	8054420	G	A	SNV	HOM
II	8176025	T	G	SNV	HOM
II	8809249	C	T	SNV	HOM
II	9891420	T	TTC	InDel – INS	HOM
II	9914332	T	A	SNV	HOM
II	9948608	C	A	SNV	HOM
II	10412490	GA	G	InDel – DEL	HOM
II	10478110	G	T	SNV	HOM
II	10505360	G	A	SNV	HOM
II	10551777	C	T	SNV	HOM
II	10922884	C	A	SNV	HOM
II	11462346	G	A	SNV	HOM
II	12841386	A	G	SNV	HOM
II	13260857	T	G	SNV	HOM
II	14405041	G	A	InDel – DEL	HOM
II	14822681	A	G	SNV	HET
III	743743	A	G	SNV	HOM
III	1691323	GT	G	InDel – DEL	HOM
III	3068464	G	A	SNV	HOM
III	3083358	G	A	SNV	HOM
III	5002646	AAATTTAATTT	A	InDel – DEL	HOM
III	5059443	A	]III:5063036]A	SV – DUP
III	5853669	A	G	SNV	HOM
III	5884414	T	G	SNV	HOM
III	6217224	G	A	SNV	HOM
III	6990326	T	C	SNV	HOM
III	7675556	T	C	SNV	HOM
III	8698224	T	C	SNV	HOM
III	9551173	T	A	SNV	HOM
III	10270985	G	A	SNV	HOM
III	10311998	G	A	SNV	HOM
III	13398942	C	T	SNV	HOM
IV	335808	GT	G	InDel – DEL	HOM
IV	440589	GA	G	InDel – DEL	HOM
IV	2160301	C	T	SNV	HOM
IV	2403585	C	G	SNV	HOM
IV	3183387	G	A	SNV	HOM
IV	3319778	G	A	SNV	HOM
IV	3431535	GATTGAAAAAATACAAAAATTTCCAAAAAAAAGTTAAATTAATAAAATCTTCGCGAAGTCGCAACATCTCCTCGTGGACTCCT	G	SV – DEL 82bp	HOM
IV	3680171	C	A	SNV	HET
IV	3753508	C	T	SNV	HOM
IV	3805018	T	C	SNV	HOM
IV	3907364	C	T	SNV	HOM
IV	4092421	C	T	SNV	HOM
IV	4920168	C	T	SNV	HOM
IV	5316709	C	T	SNV	HOM
IV	6794538	C	T	SNV	HOM
IV	7499699	C	T	SNV	HOM
IV	8368542	C	T	SNV	HOM
IV	9000874	G	A	SNV	HOM
IV	9144847	C	T	SNV	HOM
IV	9853076	C	C]IV:9853675]	SV – DEL
IV	9853125	A	[IV:9857584[A	SV – DEL
IV	9853675	C	G]IV:9853076]	SV – DEL
IV	9857581	A	<DUP>	SV – DUP
IV	9857584	T	[IV:9853125[T	SV – DUP
IV	10079668	T	TA	InDel – INS	HOM
IV	10366616	C	T	SNV	HOM
IV	12439614	T	A	SNV	HOM
IV	12638792	G	A	SNV	HOM
IV	12661635	C	T	SNV	HOM
IV	12800294	C	T	SNV	HOM
IV	14049239	C	T	SNV	HOM
IV	14391055	AATT	A	SNV	HOM
IV	15154234	A	T	SNV	HOM
IV	15633892	A	T	SNV	HOM
IV	15828309	G	GT	InDel – INS	HOM
IV	15919083	C	CA	InDel – INS	HOM
IV	15956243	A	T	SNV	HOM
IV	16337282	T	G	SNV	HOM
IV	16433816	T	C	SNV	HOM
IV	17114721	T	[V:19966456[T	SV	BKP
V	62159	A	T	SNV	HOM
V	717874	GAAATTCAATGAAAGTTGAGTTATAAAGGGTAAAACAAAAGAGTTCTAAAAATTTTTTGTGAATTTTGGAAAAATGGCTTTGACTCCGTGTAACTCTACAAAAAGTTGGTGTATTAAAATAAAAACTATTGAATTAAGAAGAAAAAATATTTCTGATCATTTTGTTAGTTGGACATTTGTTTTCCAGATGTGTATTTTTTGAGATACGCCAGTTTGAAAATACTCAGTTCAGAGAGTTTTGGAGGTTATTTCATTTTTAGATCAAAAGCCACCATCAACTCCAGTGCATCCTTGTCTGACATGTTTGATACTACGGCGTTATG	G	SV – DEL	HOM
V	1038388	G	A	SNV	HOM
V	1231673	A	G	SNV	HOM
V	1856287	G	A	SNV	HOM
V	2644818	T	<DUP>	SV – DUP	HOM
V	2871011	ATTT	A	InDel – DEL	HOM
V	3585045	C	CT	InDel – INS	HOM
V	3598270	C	<DUP>	SV – DUP	HOM
V	4307019	G	A	SNV	HOM
V	4452147	C	A	SNV	HOM
V	5028990	A	T	SNV	HOM
V	9440978	G	A	SNV	HOM
V	9624977	C	A	SNV	HOM
V	10066486	G	A	SNV	HOM
V	11345934	C	CA	InDel – INS	HOM
V	11391419	T	C	SNV	HET
V	11897488	A	T	SNV	HOM
V	12469327	G	A	SNV	HET
V	12533244	G	A	SNV	HET
V	12893352	C	A	SNV	HET
V	13067297	G	A	SNV	HET
V	13080376	A	T	SNV	HET
V	13085306	T	A	SNV	HET
V	13176897	G	A	SNV	HET
V	13363738	G	A	SNV	HET
V	13468750	G	A	SNV	HET
V	13951008	G	A	SNV	HET
V	14318173	G	A	SNV	HET
V	14351900	G	A	SNV	HET
V	14830250	G	A	SNV	HET
V	14997197	C	A	SNV	HET
V	15076957	ATGATGACGGAT	A	InDel – DEL	HET
V	15142666	C	G	SNV	HET
V	15260504	G	A	SNV	HET
V	15266149	CT	C	InDel – DEL	HET
V	15704345	G	A	SNV	HET
V	16003594	A	T	SNV	HET
V	16329022	G	A	SNV	HOM
V	17601860	C	T	SNV	HOM
V	18235576	A	T	SNV	HOM
V	18261495	G	A	SNV	HOM
V	18268706	G	A	SNV	HOM
V	18271211	A	T	SNV	HOM
V	18390565	G	A	SNV	HOM
V	18658648	G	A	SNV	HOM
V	18678381	G	A	SNV	HOM
V	18733188	G	A	SNV	HOM
V	18896475	G	A	SNV	HOM
V	19134755	G	A	SNV	HOM
V	19256581	G	A	SNV	HOM
V	19265404	G	A	SNV	HOM
V	19283965	G	A	SNV	HOM
V	19391462	G	A	SNV	HET
V	19733813	T	A	SNV	HET
V	19827302	G	A	SNV	HET
V	19853360	T	C	SNV	HET
V	19917807	G	A	SNV	HET
V	19939006	G	A	SNV	HET
V	19985772	G	A	SNV	HET
V	20144406	G	A	SNV	HET
V	20682579	G	A	SNV	HET
V	20717815	G	A	SNV	HET
V	20721801	G	T	SNV	HET
V	20780534	T	TGTCCTTTGGGTTTGCTCCATGCTCTGCTCGCAAATGAGAGAGAGGGAGCATTGGCAGAGGTAGATGTATTGAAAATGCGCATTTCCGAATCGAATATCAAATGTGAATCATCTATATAAAATATATCTCGCTCTTTTTAGACACAACTCATTTTTAATCGGAGATGTTAGATA	SV	HET
V	20845406	G	A	SNV	HET
X	842208	C	T	SNV	HOM
X	1044281	C	A	SNV	HOM
X	1701297	C	A	SNV	HOM
X	2625348	AACATTTTATAATAAAACATTTGCAACAACTTACACTCTATTAGCTAGCCTATAGTTGCGAAGCTCTACGAAAGCCATATGAATCCGCATTAAATCGATCAAGTCATCCTCGTTCGGAGGGTCTTGAGCTGCTGAGAGTCTCATTTGAGACTTGAGATCCATCTTCTTCTCGCTCATAAGCTCGGAAGTTAGATATTCAGTCAATAGCCGATCGAATGTGTTCAATGTGAGTTGAGAATAATCAATTCGTGCAACTTCACGAATAACTGCAGCGTAATGCAGGAACCGAGAACATTGGGTGTTCACGATGTTCAGTAGTTGCAGAAGTTCTTTGCATGGATCAGGGTCTTGCACTGATTCGATGCTCCGATCTATAAAGTCTTCA	A	SV – DEL	HOM
X	2803252	G	C	SNV	HOM
X	2871283	C	T	SNV	HOM
X	2874225	T	C	SNV	HOM
X	3179035	G	A	SNV	HOM
X	3877304	G	T	SNV	HOM
X	6286178	T	C	SNV	HOM
X	8496384	G	T	SNV	HOM
X	9407264	C	A	SNV	HOM
X	9463954	G	A	SNV	HET
X	9538610	G	A	SNV	HOM
X	9754592	ACA	AAACATAAATATAAAACATAAAAACATAAACAAAAAC	InDel – DEL	HOM
X	9969360	T	<DEL>	SV – DEL	HOM
X	10630727	AT	A	InDel – DEL	HOM
X	10963803	A	T	SNV	HOM
X	10963809	T	G	SNV	HOM
X	11025799	C	T	SNV	HOM
X	12438996	T	C	SNV	HOM
X	12654761	TATGAATTGC	T	InDel – DEL	HOM
X	13527677	C	G	SNV	HOM
X	14248247	C	A	SNV	HOM
X	14497040	C	A	SNV	HOM
X	16397165	T	C	SNV	HOM
X	16419129	A	G	SNV	HOM
X	16676085	G	T	SNV	HOM

## Sheet: SupplementalTable_8_Primers_eT1
BC4586	BC986	VC109	LG	Start	End	Length	Type	WormBase ID	Gene(s)	Figure	Primer 1	Primer 2	Sanger Sequencing	Column1	Column2	Column3	Column4	Column5	Column6	Column7	Column8	Column9	Column10	Column11	Column12	Column13	Column14	Column15	Column16	Column17	Column18	Column19	Column20	Column21	Column22	Column23	Column24	Column25	Column26	Column27	Column28	Column29	Column30	Column31	Column32	Column33	Column34	Column35	Column36
	X	X	V	1118539	1118853	314bp	rtDUP		Y50D4B.1	3	oMTG492: TGAGGTTCCACCGGCTAGATG	oMTG498: ATCAGATTGGATAGGACCGTCAGTG	GTACTATAGTTCAACCTGAACACCGAAATTTCAGATTTTCAAAACTTTCAGTCaAAGTTTTGGTGAGTTGCCGAATGTTCTTAAATTTTGGGGGTTTTTGAGTAATTTCAAGAATGTGTAAATCTCGCAATTAGAATATAAAAATCGCAGACACGGATTTCTGGCTTCCCTCATAAATTGAAATGGAAAGGTTTGCCGAACTAGGCCATTTTGGCTCAGCCATATCTGGGGAAGATTTACGGCGCGTTGCGTGTCGCGTCGCGGCTCGATTTTAGTTGTAAACCAGATGCATTTGTCCGTGTGTAATACACGACTTTTCCACGCGTTTTCCGGCAGGTAATTTGTCAATGGAGCGCGAAAATAATCAATGAGGAAGGCCAGAACCCCGTGCGCAGAAAT…
	X	X	V	1118855	1128457	9,602bp	INV		Y50D4B.1	3	oMTG492: TGAGGTTCCACCGGCTAGATG	oMTG498: ATCAGATTGGATAGGACCGTCAGTG	GTACTATAGTTCAACCTGAACACCGAAATTTCAGATTTTCAAAACTTTCAGTCaAAGTTTTGGTGAGTTGCCGAATGTTCTTAAATTTTGGGGGTTTTTGAGTAATTTCAAGAATGTGTAAATCTCGCAATTAGAATATAAAAATCGCAGACACGGATTTCTGGCTTCCCTCATAAATTGAAATGGAAAGGTTTGCCGAACTAGGCCATTTTGGCTCAGCCATATCTGGGGAAGATTTACGGCGCGTTGCGTGTCGCGTCGCGGCTCGATTTTAGTTGTAAACCAGATGCATTTGTCCGTGTGTAATACACGACTTTTCCACGCGTTTTCCGGCAGGTAATTTGTCAATGGAGCGCGAAAATAATCAATGAGGAAGGCCAGAACCCCGTGCGCAGAAAT…
	X	X	V	1126582	1126983	401bp	DEL		Y50D4B.1	3	oMTG441: TCCGGCAGGTAATTTGTCAATGG	oMTG442: CCACCAAGCCTCCGTAACTTC	CAGAACCCCGTGCGCAGAAATAACGTTTTTTTGGCCGACCTTCAAAATTATGATACGAGCTTTCACTACTTATAGTAAAAAAGCTCCATACCTTTTTTTTTGAAATTTTATCATTTGATATTTGCCTTTTTCAACACTTTAATGGCGGTTTGAAACAAATTCCCTTTCAATTTTTATTGCAAATGCAATTAAACCCGACGAAAGTGCAAAAAACCTTTGTAAAGTTAAGCACGAGGTTCCATCACACTAATTGCGTTTCAATTCCCACCTCCCCCGTTTGAGCTTCCTTATTTTATTTCGAAACACGACGTCGTTATAACTTCTCCCACAAGCCCCACTCATTGTTATAGTTTAAATAAATTTTAACTAATTCAAAATTCCAGGAGCGCTCCTACAACA…
	X	X	V	1127007	1127020	13bp	DEL		Y50D4B.1	3	oMTG441: TCCGGCAGGTAATTTGTCAATGG	oMTG442: CCACCAAGCCTCCGTAACTTC	CAGAACCCCGTGCGCAGAAATAACGTTTTTTTGGCCGACCTTCAAAATTATGATACGAGCTTTCACTACTTATAGTAAAAAAGCTCCATACCTTTTTTTTTGAAATTTTATCATTTGATATTTGCCTTTTTCAACACTTTAATGGCGGTTTGAAACAAATTCCCTTTCAATTTTTATTGCAAATGCAATTAAACCCGACGAAAGTGCAAAAAACCTTTGTAAAGTTAAGCACGAGGTTCCATCACACTAATTGCGTTTCAATTCCCACCTCCCCCGTTTGAGCTTCCTTATTTTATTTCGAAACACGACGTCGTTATAACTTCTCCCACAAGCCCCACTCATTGTTATAGTTTAAATAAATTTTAACTAATTCAAAATTCCAGGAGCGCTCCTACAACA…
	X	X	V	1127471	1129752	2,281bp	rtDUP		Y50D4B.1	3	oMTG443: TCGACTCAATGGGGTTTCAAAGC	oMTG444: TCGACTCAATGGGGTTTCAAAGC	GATCGACGTACTAGGTGTTTTGTTAGAGTATTTTCATGCTTATTGTGATATCTCCCGGCTTAAATAAATATTATAGCTACATATAAACATGTTTCATACCAATATGCCAGGAGCATTATAAAAGTTTTATAGAATATTTTCAAATCCGTTCTCGTAATCGTATGTAAATTCAATGAATATTTTTTTAGTAACTTTCTGAAAAGATGGAAAATTTTTCTTAGAAATTGAGATTTTTTACCAATAAATTATGATTTAAAAAAAAAGCGAATAACAATAAAACTTTTGCCAGAAATTTTCAAAACTCGCCAAGCATTTTTTCACAACAAAAATAAAACGAAAAACATCATAAAAACTAAAATTTCTCTAGTAAATAAATATTTTCTCAATACCTTTAAAGGA…
	X	X	V	1128827	1129264	437bp	rtDUP		Y50D4B.1	3	oMTG443: TCGACTCAATGGGGTTTCAAAGC	oMTG444: TCGACTCAATGGGGTTTCAAAGC	GATCGACGTACTAGGTGTTTTGTTAGAGTATTTTCATGCTTATTGTGATATCTCCCGGCTTAAATAAATATTATAGCTACATATAAACATGTTTCATACCAATATGCCAGGAGCATTATAAAAGTTTTATAGAATATTTTCAAATCCGTTCTCGTAATCGTATGTAAATTCAATGAATATTTTTTTAGTAACTTTCTGAAAAGATGGAAAATTTTTCTTAGAAATTGAGATTTTTTACCAATAAATTATGATTTAAAAAAAAAGCGAATAACAATAAAACTTTTGCCAGAAATTTTCAAAACTCGCCAAGCATTTTTTCACAACAAAAATAAAACGAAAAACATCATAAAAACTAAAATTTCTCTAGTAAATAAATATTTTCTCAATACCTTTAAAGGA…
	X	X	V	1129264	1129753	489bp	DEL		Y50D4B.1	3	oMTG443: TCGACTCAATGGGGTTTCAAAGC	oMTG444: TCGACTCAATGGGGTTTCAAAGC	TATTTGATGTCTACCAAAATATATACCTAAATCTAAATAACATTTTTTCCAGATTCCTCGCCAACCCATTCCCTTTCGGAAACGCTCAAACCAGATCTTTCATCGGACCTAACAAATATCACCATTTCGGAGGCTACAATCACATGTATTCCTCGGGATTCGGTGGTCCAGTCTGGTAAATTTCAATCGATCAGAACTCGAACAATTTTTGAGCCATATCTTCTTTTTTCTCTCTCTTTTTTTGCACAAAACTTCAGTTTTCATTTTAATGTGTACATATTCTGAGCATTCTTGCTAAAAACCAATTCATCTGTGTGTCACCACTACTATCATAATTAAACCTCTTGAAAACTACTCCAAAAAAAGTTATGACGGTTCAAAAAATGGACTTAAATTAGT…
	X	X	V	1126322	1128612	2,290bp	INV		Y50D4B.1	3	oMTG492: TGAGGTTCCACCGGCTAGATG	oMTG498: ATCAGATTGGATAGGACCGTCAGTG	GTACTATAGTTCAACCTGAACACCGAAATTTCAGATTTTCAAAACTTTCAGTCaAAGTTTTGGTGAGTTGCCGAATGTTCTTAAATTTTGGGGGTTTTTGAGTAATTTCAAGAATGTGTAAATCTCGCAATTAGAATATAAAAATCGCAGACACGGATTTCTGGCTTCCCTCATAAATTGAAATGGAAAGGTTTGCCGAACTAGGCCATTTTGGCTCAGCCATATCTGGGGAAGATTTACGGCGCGTTGCGTGTCGCGTCGCGGCTCGATTTTAGTTGTAAACCAGATGCATTTGTCCGTGTGTAATACACGACTTTTCCACGCGTTTTCCGGCAGGTAATTTGTCAATGGAGCGCGAAAATAATCAATGAGGAAGGCCAGAACCCCGTGCGCAGAAAT…
[truncated: 5,000 more columns]

## Sheet: SupplementalTable9_PrimersVC109
BC4586	BC986	VC109	LG	Start	End	Length	Type	WormBase ID	Gene(s)	Figure	Primer 1	Primer 2	Sanger Sequencing	Column1	Column2	Column3	Column4	Column5	Column6	Column7	Column8	Column9	Column10	Column11	Column12	Column13	Column14	Column15	Column16	Column17	Column18	Column19	Column20	Column21	Column22	Column23	Column24	Column25	Column26	Column27	Column28	Column29	Column30	Column31	Column32	Column33	Column34	Column35	Column36
		X	III	10362573	10370888	8,135bp	rtDUP hom		tbc-8	4	oMTG428: GAACTCGAAGAGAGCGACCGAC	OMTG429: CCAATTTGCCGATTCACCGGA	GTGAGANGTCGGCCGCTAGAACCAAGCTTGATTTTCTTTAAATTTCAGCATATCCTGAAACACTTACAGTAGGCTCTGCTCTAGCTTGCTTCCAGAACTTTTCATCGACCGGATCACAATCATCATCACAAATCAATGTTTTTGTATCCACCAAATGTAATAAATGCGTTCGAATAGTCCTCAGATGCCTAACATAGGTGAGCCACCCGTAAAAGGCACGAAAATAATAATTCTAATTAATAAAATCTTTGAACGAAATAATTTTTGTCGGAATTTTAATAATTTTAAGAAGTTAAAATTGAAATTAAAAGTTTTTCAAAAGAAAGTTTCGAATAAAACAAATTTTTTTTGAGAGTAGTGTTCCAGATTTCGGAACATTCCACATAATTAATGTGGTTA…
		X	III	10366492	10370879	4,387bp	DEL		tbc-8	4	oMTG430: ACTTTGGAGAAGGTTCGAGGCAT	oMTG431: TTCAGCGTCTCTCTGCCAAACT	TTTATAGGAATTTTAAAACTTTATTCGGCTTCTAATAATAACAAAAGGTGCCAAATATCACAAAATTGTAAAGATAATTTTGAAATTTTTTTAGATCAAAAATATAATGGCCGAGCACGGAGCAAAAAAGTACTTGATTTCTCATCGATTGGCAAGCCGTGCCGATTTGGAAACTGAAAATTTGGATAAATTTAGAATTTAAATAAAATAATGATTCTTACTTTACAATACTATCCACATTATCGACAATATACGGTGAGTTTGGCAGAGAGACGCTGAAAATAAATAGAGTTGAGTTATTTGACAAAGAAATGGGATTACGGAAATAAAATAGAAAATTGGTTTAAAATTTTCGAAATTTAAAAATTATTTAAATATTTATTCCGATTTTGTTTACGT…
		X	III	10366037	10375446	9,409bp	tDUP		tbc-8	4	oMTG432: GCGCAATGTTTAGCGTAAATCGAC	oMTG433: TGCCTCGAACCTTCTCCAAAGT	TAGAAGATTTCAATGTAATTGAAAGAATTCACAGGAAAACTTGTCCCTTCAAAGGCAAATTCTAAATATTTTTCTCTGACGGCTAACATTGTTTAAAAAATGTACGAACAAAGTTTGATTTTTATTGCCATTTTGTCTAATAAACCATTTAATTTATCTAAAAATAAAAAGAAAAGTTATCTTCAGGATGATTCTTCTCCTAGTCAATCAAATAGTCAAATAATAGTCAGTCAATCCAATGCATCAAATTTTGAATTTTTCTAAGACTGAACTGTTCCTTTGAAATGTAAACTTTTATAAAATTGAAAGACACAAATTTCTGAGAAAACAATTGGTGGGATTTCAAATATTCCTAGAAAACCTTAGAAATTACTTTTAGAAAAACCAAGGAATTTCTGA…
		X	III	10368666	10371166	2,500bp	DEL		tbc-8	4	oMTG434: CATCTGCGAGCTTCTTCTGTGTG	oMTG435: CCTCGAAAACATCGCACGACTC	CTAATCGAGTTTCTCTCAACTGAGCGCCTTTTTCACTACTAATGGAGCATTGAGCTCTCTTTCCAAAGAAGAGATGAAGCTTTTTCATGCTCACAGAGCAACTAATGAATATGTCGCTCATTTTGGAGCATCATCATATTTTGCCAGCTTCTTCAAGGAATAACCATTTTTTTGTTTCAGGAAGAAAACGAGAAGGAATTTTTAAAACGGGTCTACTGGAGAGGAATAGAAGGAATTAATACAAAAGAAGTCCGAAGAATGGCGTGGCCGTACCTTCTAGGATTGTTTGAATGGAATGAGAGTCCAGAGTCTAGGCTGGAACAGTTTACGAGTCAGTATTGGCAAGATGTGAGTTTTTTTTTCATTGTAGGTACAAAATAATTGTCAACTGAAATATTT…
[truncated: 5,000 more columns]

## Sheet: SuppTable10_PrimersBC4586
BC4586	BC986	VC109	LG	Start	End	Length	Type	WormBase ID	Gene(s)	Figure	Primer 1	Primer 2	Sanger Sequencing	Column1	Column2	Column3	Column4	Column5	Column6	Column7	Column8	Column9	Column10	Column11	Column12	Column13	Column14	Column15	Column16	Column17	Column18	Column19	Column20	Column21	Column22	Column23	Column24	Column25	Column26	Column27	Column28	Column29	Column30	Column31	Column32	Column33	Column34	Column35	Column36
X			IV	9853074	9853123	49bp	DEL		ssq-1; K07F5.12 ; npp-1	5	oMTG396: ACCATCTGGCGCATCTACTATGAC	oMTG397: ATCGACCACGCATCTCTTACCTG	AGGAGCTTCCNCGATGACTGCCGTCGGAGGAGCTCCAACTGGTGCTTCCACCATGACCGCTGTGGGAGGAGCTCCGCGAGGAGCAGTATTGTATTCTGTTGAATACGACTTGTAACTTCAAAACACATGAAAACATAAAAACAAAAAACGTATTTTTTACTGTTTATTGACTATAAAAGTTCAACAAATTCTCTCCTTCTTACTTGGGTGCAAAGTATGCAGATGTGGCACCACCTCCAGCTCCGCCGCCACCTCCGGCTCCCATGTACATAGATTGTCCGGGAATTCCACCTCCACCACCGCCTGAATTCAATTTATTAATACTTGATAGTTACCCTCTTAAATTTACCTCCAGACTTGGCACCTCCAGCAGCACCTCCTCCAACTCCGAAGTAGGCA…
X			IV	9853123	9853675	552	INV		ssq-1; K07F5.12 ; npp-1	5	oMTG396: ACCATCTGGCGCATCTACTATGAC	oMTG397: ATCGACCACGCATCTCTTACCTG	AGGAGCTTCCNCGATGACTGCCGTCGGAGGAGCTCCAACTGGTGCTTCCACCATGACCGCTGTGGGAGGAGCTCCGCGAGGAGCAGTATTGTATTCTGTTGAATACGACTTGTAACTTCAAAACACATGAAAACATAAAAACAAAAAACGTATTTTTTACTGTTTATTGACTATAAAAGTTCAACAAATTCTCTCCTTCTTACTTGGGTGCAAAGTATGCAGATGTGGCACCACCTCCAGCTCCGCCGCCACCTCCGGCTCCCATGTACATAGATTGTCCGGGAATTCCACCTCCACCACCGCCTGAATTCAATTTATTAATACTTGATAGTTACCCTCTTAAATTTACCTCCAGACTTGGCACCTCCAGCAGCACCTCCTCCAACTCCGAAGTAGGCA…
X			IV	9853675	9857585	3,910bp	DEL		ssq-1; K07F5.12 ; npp-1	5	oMTG396: ACCATCTGGCGCATCTACTATGAC	oMTG397: ATCGACCACGCATCTCTTACCTG	AGGAGCTTCCNCGATGACTGCCGTCGGAGGAGCTCCAACTGGTGCTTCCACCATGACCGCTGTGGGAGGAGCTCCGCGAGGAGCAGTATTGTATTCTGTTGAATACGACTTGTAACTTCAAAACACATGAAAACATAAAAACAAAAAACGTATTTTTTACTGTTTATTGACTATAAAAGTTCAACAAATTCTCTCCTTCTTACTTGGGTGCAAAGTATGCAGATGTGGCACCACCTCCAGCTCCGCCGCCACCTCCGGCTCCCATGTACATAGATTGTCCGGGAATTCCACCTCCACCACCGCCTGAATTCAATTTATTAATACTTGATAGTTACCCTCTTAAATTTACCTCCAGACTTGGCACCTCCAGCAGCACCTCCTCCAACTCCGAAGTAGGCA…
X			IV	9857585	9862397	4,812bp	tDUP hom		ssq-1; K07F5.12 ; npp-1	5	oMTG398: TTTCTATGTTCGCCTGTCATCACG	oMTG399	AATATGCCTCATTCTTGGTTGTAACTGTTGATCTGACCTCCTCAAATTGTTAATTGTCTTATTTCACACACTGTTTAATAGATTGAATTAATTCATCTCAAACTTCTATCTAGAATAAATTTGATCTCCATTTTTCTGTTTGAGTTTTGTCAAATAACGGTTGTCTCCCGTTCGAATTTCTGCGATTTTCAAATAATTAGAATCACATAAAAACTATTGCAAAATGTATCTCAGAAAATGGACGATGAAGACAATGATGAAAAGAGACGTCAACGTTCAGATGAAGCTCGTCGAGCCGCGATGAGGCAAAAAATTCAAGATCAGAGAGAAAGAGATCGTCAAATTGCTGCTGACATTGCTAATGTTGACAAAAAAACGACAAAACGCATTGTATTTGAA…
X			V	16060919	19331432	3,270,513bp	DEL		1,279 genes	5	oMTG399: TTGTTGACAAGCGTGCCGTAG	oMTG400: CCCAAAAATTCCAGGAAAAAACTTCCAAA	TGCAGATCATTAAGAACCTGAAATTACCAAATTAAGTACTCAAAATATTTAAATCGGTAAATGACTTACGTTCATCAACTTCAATACATTTTCAAAAGTAAGAAACGAAAATTCCATTGTGATAAAAGAAAAGTTGGCAAGATGATCGATTATTGAATTAAAATCACATCTACCATCAATTATAACCTCCTTCGCAAGTTTCCATTGTTCCGTTCGCACAACATCAAAAACATGAAAACCCACAGTACCACTACCTAAATCTACTACACTTGAACGTTTTTTGGTGTTTTTGGCTCAAAATTCAAAATTTCATTTTTCAGGAAGCTTGATTGAGACTCTAAAAATGTAGAAAAAATTTATATTTTTAGGAGCATTCTGGAATTTTCTGTGAACTTCGTG…
[truncated: 5,000 more columns]

[truncated: 2 more sheets: SuppTable11_PrimersBC986, SuppTable12_DAPI]
